# Supplementary material for: A Remarkable Case of Micro-Endemism in Laonastes aenigmamus (Diatomyidae, Rodentia) Revealed by Nuclear and Mitochondrial DNA Sequence Data
Source: PLoS One. 2012 Nov 14;7(11):e48145. doi: 10.1371/journal.pone.0048145 (PMC3498270; doi:10.1371/journal.pone.0048145)
Supplement: Table S1 — List of specimens used in this study with the field number, mt DNA genetic clades identified in the phylogenetic analyses, GenBank number and locality of origin and GPS coordinates. (XLS) [file pone.0048145.s002.xls]

## Sheet: Feuil4
Nombre de Locality paper	BFIBR	GHR
	ok		Total ok	(vide)		Total (vide)	Total
Locality paper	ok	(vide)		ok	(vide)
Ban Dang 1	4		4		4	4	8
Ban Dang 2	1		1				1
Ban Doye	2		2		1	1	3
Ban Koun Gneun 1	2		2				2
Ban Koun Gneun 2	1	1	2				2
Ban Koun Gneun 3		1	1				1
Ban Mann 1	1		1		3	3	4
Ban Mann 2	2		2				2
Ban Mann 3	1		1		1	1	2
Ban Muang	2		2		1	1	3
Ban Muangueua	3		3				3
Ban Na Muang	3		3				3
Ban Nam Dik1	1		1				1
Ban Nam Dik2	2	1	3		1	1	4
Ban Nasae	3		3				3
Ban Natangchaye	2		2				2
Ban NaTung 1	1		1				1
Ban Nonetoum	1		1				1
Ban Phakonko	1		1				1
Ban Phalem	4		4				4
Ban Phon Saet 1	4		4				4
Ban Phon Saet 2	1		1		1	1	2
Ban Thalak		1	1				1
Ban Thapa 1	2		2		1	1	3
Ban Thapa 2	4	1	5		8	8	13
Ban Thok	3		3				3
Ban Vong Khon	2		2				2
Between Ban Thong Kong and Ban Phonkeo	2		2				2
Khok Sawang 1	1		1				1
Khok Sawang 2	2		2				2
Khok Sawang 3	1		1				1
Nahin	2		2				2
Phon Savanh	1		1				1
Phon Savanh NORD	1		1				1
Phon Savanh-Km1	2		2		3	3	5
Phon Savanh-Km3	5		5	1	9	10	15
Phon Savanh-Km5	5		5		21	21	26
Pi Peng	1		1				1
Thamel	2		2				2
Total	78	5	83	1	54	55	138

## Sheet: Feuil1
Museum number	Field Number	mtDNA clade	Genbank Cytb Number	Genbank GHR Number	Genbank BFIBR Number	Locality	Latitude	Longitude	Body preserved in alcohol	Skull
MNHN-ZM 2012-1342	KY001	C	HQ687370	JN796983	JN797063	Ban NaTung	17.476043°	105.107113°	yes	yes
MNHN-ZM 2012-1392	KY060	A1	HQ687371	JN796984		Phon Savanh-Km3	17.435533°	105.099850°	yes	yes
MNHN-ZM 2012-1393	KY061	A1	HQ687372		JN797064	Phon Savanh-Km3	17.435533°	105.099850°	yes	yes
MNHN-ZM 2012-1407	KY062	A1	HQ687373			Phon Savanh-Km5	17.431783°	105.107617°	yes	yes
MNHN-ZM 2012-1408	KY063	A1	HQ687374			Phon Savanh-Km5	17.431783°	105.107617°	yes	yes
MNHN-ZM 2012-1409	KY064	A1	HQ687375			Phon Savanh-Km5	17.431783°	105.107617°	yes	yes
MNHN-ZM 2012-1386	KY065	A1	HQ687376			Phon Savanh-Km1	17.440100°	105.084258°	yes	yes
MNHN-ZM 2012-1387	KY066	A1	HQ687377	JN796985	JN797065	Phon Savanh-Km1	17.440100°	105.084258°	yes	yes
MNHN-ZM 2012-1388	KY067	A1	HQ687378			Phon Savanh-Km1	17.440100°	105.084258°	yes	yes
MNHN-ZM 2012-1394	KY074	A1	HQ687379			Phon Savanh-Km3	17.435533°	105.099850°	yes	yes
MNHN-ZM 2012-1395	KY075	A1	HQ687380			Phon Savanh-Km3	17.435533°	105.099850°	yes	yes
MNHN-ZM 2012-1410	KY076	A1	HQ687381			Phon Savanh-Km5	17.431783°	105.107617°	yes	yes
MNHN-ZM 2012-1411	KY077	A1	HQ687382			Phon Savanh-Km5	17.431783°	105.107617°	yes	yes
MNHN-ZM 2012-1396	KY078	A1	HQ687383			Phon Savanh-Km3	17.435533°	105.099850°	yes	yes
MNHN-ZM 2012-1397	KY079	A1	HQ687384			Phon Savanh-Km3	17.435533°	105.099850°	yes	yes
MNHN-ZM 2012-1398	KY080	A1	HQ687385			Phon Savanh-Km3	17.435533°	105.099850°	yes	yes
MNHN-ZM 2012-1385	KY081	C	HQ687386	JN796986	JN797066	Phon Savanh North	17.483159°	105.084456°	yes	yes
MNHN-ZM 2012-1412	KY082	A1	HQ687387			Phon Savanh-Km5	17.431783°	105.107617°	yes	yes
MNHN-ZM 2012-1413	KY083	A1	HQ687388			Phon Savanh-Km5	17.431783°	105.107617°	yes	yes
MNHN-ZM 2012-1414	KY084	A1	HQ687389			Phon Savanh-Km5	17.431783°	105.107617°	yes	yes
MNHN-ZM 2012-1415	KY085	A1	HQ687390			Phon Savanh-Km5	17.431783°	105.107617°	yes	yes
MNHN-ZM 2012-1416	KY086	A1	HQ687391			Phon Savanh-Km5	17.431783°	105.107617°	yes	yes
MNHN-ZM 2012-1417	KY087	A1	HQ687392			Phon Savanh-Km5	17.431783°	105.107617°	yes	yes
MNHN-ZM 2012-1418	KY088	A1	HQ687393			Phon Savanh-Km5	17.431783°	105.107617°	yes	yes
MNHN-ZM 2012-1419	KY089	A1	HQ687394			Phon Savanh-Km5	17.431783°	105.107617°	yes	yes
MNHN-ZM 2012-1420	KY090	A1	HQ687395			Phon Savanh-Km5	17.431783°	105.107617°	yes	yes
MNHN-ZM 2012-1389	KY091	A1	HQ687396			Phon Savanh-Km1	17.440100°	105.084258°	yes	yes
MNHN-ZM 2012-1390	KY092	A1	HQ687397	JN796987	JN797067	Phon Savanh-Km1	17.440100°	105.084258°	yes	yes
MNHN-ZM 2012-1434	KY094	A2	HQ687398	JN796988	JN797068	Thamel	17.500286°	104.874681°	yes	yes
MNHN-ZM 2012-1435	KY095	A2	HQ687399	JN796989	JN797069	Thamel	17.500286°	104.874681°	yes	yes
MNHN-ZM 2012-1433	KY097	E1	HQ687400	JN796990	JN797070	Pi Peng	17.828733°	104.575211°	yes	yes
MNHN-ZM 2012-1359	KY102	D1	HQ687401			Ban Thapa, site 2	17.555289°	105.263167°	yes	yes
MNHN-ZM 2012-1360	KY103	D1	HQ687402	JN796991	JN797071	Ban Thapa, site 2	17.555289°	105.263167°	yes	yes
MNHN-ZM 2012-1361	KY104	D1	HQ687403			Ban Thapa, site 2	17.555289°	105.263167°	yes	yes
MNHN-ZM 2012-1362	KY105	D1	HQ687404			Ban Thapa, site 2	17.555289°	105.263167°	yes	yes
MNHN-ZM 2012-1329	KY106	E2	HQ687405	JN796992	JN797072	Ban Na Muang	17.821411°	104.644517°	yes	yes
MNHN-ZM 2012-1330	KY107	E2	HQ687406	JN796993	JN797073	Ban Na Muang	17.821411°	104.644517°	yes	yes
MNHN-ZM 2012-1332	KY113	B1	HQ687407	JN796994	JN797074	Ban Nam Dik1	17.601389°	104.747222°	yes	yes
MNHN-ZM 2012-1421	KY114	A1	HQ687408			Phon Savanh-Km5	17.431783°	105.107617°	yes	yes
MNHN-ZM 2012-1422	KY115	A1	HQ687409			Phon Savanh-Km5	17.431783°	105.107617°	yes	yes
MNHN-ZM 2012-1423	KY116	A1	HQ687410			Phon Savanh-Km5	17.431783°	105.107617°	yes	yes
MNHN-ZM 2012-1424	KY117	A1	HQ687411	JN796995	JN797075	Phon Savanh-Km5	17.431783°	105.107617°	yes	yes
MNHN-ZM 2012-1425	KY118	A1	HQ687412			Phon Savanh-Km5	17.431783°	105.107617°	yes	yes
MNHN-ZM 2012-1426	KY119	A1	HQ687413			Phon Savanh-Km5	17.431783°	105.107617°	yes	yes
MNHN-ZM 2012-1427	KY120	A1	HQ687414	JN796996	JN797076	Phon Savanh-Km5	17.431783°	105.107617°	yes	yes
MNHN-ZM 2012-1312	KY121	F	HQ687415	JN796997	JN797077	Ban Koun Gneun, site 2	18.183767°	104.460186°	yes	yes
MNHN-ZM 2012-1337	KY123	A4	HQ687416	JN796998	JN797078	Ban Nasae	17.371900°	105.087258°	yes	yes
MNHN-ZM 2012-1338	KY124	A4	HQ687417	JN796999	JN797079	Ban Nasae	17.371900°	105.087258°	yes	yes
MNHN-ZM 2012-1339	KY125	A4	HQ687418	JN797000	JN797080	Ban Nasae	17.371900°	105.087258°	yes	yes
MNHN-ZM 2012-1349	KY126	D2	HQ687419	JN797001	JN797081	Ban Phon Saet, site 1	17.511339°	105.244519°	yes	yes
MNHN-ZM 2012-1350	KY127	D2	HQ687420	JN797002	JN797082	Ban Phon Saet, site 1	17.511339°	105.244519°	yes	yes
MNHN-ZM 2012-1351	KY128	D1	HQ687421	JN797003	JN797083	Ban Phon Saet, site 1	17.511339°	105.244519°	yes	yes
MNHN-ZM 2012-1353	KY129	D1	HQ687422	JN797004	JN797084	Ban Phon Saet, site 2	17.527789°	105.271353°	yes	yes
MNHN-ZM 2012-1354	KY130	D1	HQ687423			Ban Phon Saet, site 2	17.527789°	105.271353°	yes	yes
MNHN-ZM 2012-1352	KY131	D2	HQ687424	JN797005	JN797085	Ban Phon Saet, site 1	17.511339°	105.244519°	yes	yes
MNHN-ZM 2012-1356	KY134	D1	HQ687425	JN797006	JN797086	Ban Thapa, site 1	17.537636°	105.247731°	yes	yes
MNHN-ZM 2012-1357	KY135	D2	HQ687426	JN797007	JN797087	Ban Thapa, site 1	17.537636°	105.247731°	yes	yes
MNHN-ZM 2012-1358	KY136	D2	HQ687427			Ban Thapa, site 1	17.537636°	105.247731°	yes	yes
MNHN-ZM 2012-1363	KY137	D2	HQ687428			Ban Thapa, site 2	17.555289°	105.263167°	yes	yes
MNHN-ZM 2012-1364	KY138	D2	HQ687429			Ban Thapa, site 2	17.555289°	105.263167°	yes	yes
MNHN-ZM 2012-1365	KY139	D2	HQ687430			Ban Thapa, site 2	17.555289°	105.263167°	yes	yes
MNHN-ZM 2012-1366	KY140	D2	HQ687431			Ban Thapa, site 2	17.555289°	105.263167°	yes	yes
MNHN-ZM 2012-1367	KY141	D2	HQ687432	JN797008	JN797088	Ban Thapa, site 2	17.555289°	105.263167°	yes	yes
MNHN-ZM 2012-1368	KY142	D1	HQ687433	JN797009	JN797089	Ban Thapa, site 2	17.555289°	105.263167°	yes	yes
MNHN-ZM 2012-1369	KY143	D1	HQ687434	JN797010	JN797090	Ban Thapa, site 2	17.555289°	105.263167°	yes	yes
MNHN-ZM 2012-1370	KY144	D1	HQ687435			Ban Thapa, site 2	17.555289°	105.263167°	yes	yes
MNHN-ZM 2012-1371	KY145	D1	HQ687436	JN797011	JN797091	Ban Thapa, site 2	17.555289°	105.263167°	yes	yes
MNHN-ZM 2012-1399	KY146	A1	HQ687437	JN797012	JN797092	Phon Savanh-Km3	17.435533°	105.099850°	yes	yes
MNHN-ZM 2012-1400	KY147	A1	HQ687438			Phon Savanh-Km3	17.435533°	105.099850°	yes	yes
MNHN-ZM 2012-1401	KY148	A1	HQ687439			Phon Savanh-Km3	17.435533°	105.099850°	yes	yes
MNHN-ZM 2012-1402	KY149	A1	HQ687440	JN797013	JN797093	Phon Savanh-Km3	17.435533°	105.099850°	yes	yes
MNHN-ZM 2012-1403	KY150	A1	HQ687441			Phon Savanh-Km3	17.435533°	105.099850°	yes	yes
MNHN-ZM 2012-1428	KY151	A1	HQ687442			Phon Savanh-Km5	17.431783°	105.107617°	yes	yes
MNHN-ZM 2012-1429	KY152	A1	HQ687443	JN797014	JN797094	Phon Savanh-Km5	17.431783°	105.107617°	yes	yes
MNHN-ZM 2012-1430	KY153	A1	HQ687444			Phon Savanh-Km5	17.431783°	105.107617°	yes	yes
MNHN-ZM 2012-1404	KY154	A1	HQ687445	JN797015	JN797095	Phon Savanh-Km3	17.435533°	105.099850°	yes	yes
MNHN-ZM 2012-1405	KY155	A1	HQ687446			Phon Savanh-Km3	17.435533°	105.099850°	yes	yes
MNHN-ZM 2012-1314	KY161	F	HQ687447	JN797016	JN797096	Ban Koun Gneun, site 3	18.165964°	104.482456°	yes	no
MNHN-ZM 2012-1375	KY162	G	HQ687448	JN797017	JN797097	Ban Vong Khon	17.513038°	105.718503°	yes	yes
MNHN-ZM 2012-1376	KY163	G	HQ687449	JN797018	JN797098	Ban Vong Khon	17.513038°	105.718503°	yes	yes
MNHN-ZM 2012-1431	KY164	A1	HQ687450	JN797019	JN797099	Phon Savanh-Km5	17.431783°	105.107617°	yes	yes
MNHN-ZM 2012-1298	KY165	D2	HQ687451			Ban Dang, site 1	17.480080°	105.262556°	yes	yes
MNHN-ZM 2012-1299	KY166	D2	HQ687452	JN797020	JN797100	Ban Dang, site 1	17.480080°	105.262556°	yes	yes
MNHN-ZM 2012-1300	KY167	D2	HQ687453			Ban Dang, site 1	17.480080°	105.262556°	yes	yes
MNHN-ZM 2012-1301	KY168	D2	HQ687454			Ban Dang, site 1	17.480080°	105.262556°	yes	yes
MNHN-ZM 2012-1319	KY169	D2	HQ687455	JN797021	JN797101	Ban Mann, site 2	17.405625°	105.539614°	no	yes
MNHN-ZM 2012-1302	KY170	D2	HQ687456			Ban Dang, site 1	17.480080°	105.262556°	yes	yes
MNHN-ZM 2012-1321	KY172	D2	HQ687457			Ban Mann, site 3	17.441083°	105.445461°	no	yes
MNHN-ZM 2012-1315	KY173	D2	HQ687458	JN797022	JN797102	Ban Mann, site 1	17.393747°	105.473261°	yes	yes
MNHN-ZM 2012-1316	KY174	D2	HQ687459			Ban Mann, site 1	17.393747°	105.473261°	yes	yes
MNHN-ZM 2012-1317	KY175	D2	HQ687460			Ban Mann, site 1	17.393747°	105.473261°	yes	yes
MNHN-ZM 2012-1318	KY176	D2	HQ687461			Ban Mann, site 1	17.393747°	105.473261°	yes	yes
MNHN-ZM 2012-1320	KY177	D2	HQ687462	JN797023	JN797103	Ban Mann, site 2	17.405625°	105.539614°	yes	yes
MNHN-ZM 2012-1344	KY178	E1	HQ687463	JN797024	JN797104	Ban Phakonko	18.086389°	104.511944°	yes	yes
MNHN-ZM 2012-1323	KY179	B2	HQ687464			Ban Muang	17.554139°	104.834114°	yes	yes
MNHN-ZM 2012-1432	KY180	A1	HQ687465	JN797025	JN797105	Phon Savanh-Km5	17.431783°	105.107617°	yes	yes
MNHN-ZM 2012-1372	KY182	A3	HQ687466	JN797026	JN797106	Ban Thok	17.472247°	104.917331°	yes	yes
MNHN-ZM 2012-1324	KY183	B1	HQ687467	JN797027	JN797107	Ban Muang	17.554139°	104.834114°	yes	yes
MNHN-ZM 2012-1325	KY184	B2	HQ687468	JN797028	JN797108	Ban Muang	17.554139°	104.834114°	yes	yes
MNHN-ZM 2012-1345	KY185	B1	HQ687469	JN797029	JN797109	Ban Phalem	17.575939°	104.813144°	yes	yes
MNHN-ZM 2012-1346	KY186	B1	HQ687470	JN797030	JN797110	Ban Phalem	17.575939°	104.813144°	yes	yes
MNHN-ZM 2012-1347	KY187	B1	HQ687471	JN797031	JN797111	Ban Phalem	17.575939°	104.813144°	yes	yes
MNHN-ZM 2012-1310	KY188	F	HQ687472	JN797032	JN797112	Ban Koun Gneun, site 1	18.171489°	104.450425°	yes	yes
MNHN-ZM 2012-1373	KY189	A3	HQ687473	JN797033	JN797113	Ban Thok	17.472247°	104.917331°	yes	yes
MNHN-ZM 2012-1374	KY190	A3	HQ687474	JN797034	JN797114	Ban Thok	17.472247°	104.917331°	yes	yes
MNHN-ZM 2012-1343	KY193	D		JN797035	JN797115	Ban Nonetoum	17.531178°	105.259483°	no	yes
MNHN-ZM 2012-1377	KY194	D2	JN796953	JN797036	JN797116	Between Ban Thong Kong and Ban Phonkeo	17.516241°	105.387892°	yes	yes
MNHN-ZM 2012-1378	KY196	D2	JN796954	JN797037	JN797117	Between Ban Thong Kong and Ban Phonkeo	17.516241°	105.387892°	yes	yes
MNHN-ZM 2012-1306	KY197	D2	JN796955	JN797038	JN797118	Ban Dang, site 2	17.465177°	105.251461°	no	yes
MNHN-ZM 2012-1303	KY198	D1	JN796956	JN797039	JN797119	Ban Dang, site 1	17.480080°	105.262556°	no	yes
MNHN-ZM 2012-1304	KY200	D1	JN796957	JN797040	JN797120	Ban Dang, site 1	17.480080°	105.262556°	no	yes
MNHN-ZM 2012-1305	KY201	D1	JN796958	JN797041	JN797121	Ban Dang, site 1	17.480080°	105.262556°	no	yes
MNHN-ZM 2012-1380	KY202	D1	JN796959	JN797042	JN797122	Khok Sawang, site 2	17.508856°	105.193503°	no	yes
MNHN-ZM 2012-1391	KY203	A1	JN796960	JN797043	JN797123	Phon Savanh-Km1	17.440100°	105.084258°	no	yes
MNHN-ZM 2012-1381	KY204	D1	JN796961	JN797044	JN797124	Khok Sawang, site 2	17.508856°	105.193503°	no	yes
MNHN-ZM 2012-1379	KY205	C	JN796962	JN797045	JN797125	Khok Sawang, site 1	17.481811°	105.143208°	no	yes
MNHN-ZM 2012-1382	KY206	D2	JN796963	JN797046	JN797126	Khok Sawang, site 2	17.508856°	105.193503°	no	yes
MNHN-ZM 2012-1333	KY207	A5	JN796964	JN797047	JN797127	Ban Nam Dik2	17.638328°	104.733793°	no	yes
MNHN-ZM 2012-1334	KY208	A5	JN796965			Ban Nam Dik2	17.638328°	104.733793°	no	yes
MNHN-ZM 2012-1335	KY209	A5	JN796966		JN797128	Ban Nam Dik2	17.638328°	104.733793°	no	yes
MNHN-ZM 2012-1336	KY210	A5	JN796967	JN797048	JN797129	Ban Nam Dik2	17.638328°	104.733793°	no	yes
MNHN-ZM 2012-1307	KY211	B2	JN796968	JN797049	JN797130	Ban Doye	17.558043°	104.844691°	yes	no
MNHN-ZM 2012-1308	KY212	B2	JN796969	JN797050	JN797131	Ban Doye	17.558043°	104.844691°	no	yes
MNHN-ZM 2012-1309	KY213					Ban Doye	17.558043°	104.844691°	yes	no
MNHN-ZM 2012-1406	KY214	A1	JN796970	JN797051	JN797132	Phon Savanh-Km3	17.435533°	105.099850°	no	yes
MNHN-ZM 2012-1348	KY215	B1	JN796971	JN797052	JN797133	Ban Phalem	17.575939°	104.813144°	no	yes
MNHN-ZM 2012-1340	KY217	D2	JN796972	JN797053	JN797134	Ban Natangchaye	17.457211°	105.608915°	no	yes
MNHN-ZM 2012-1341	KY218	D2	JN796973	JN797054	JN797135	Ban Natangchaye	17.457211°	105.608915°	no	yes
MNHN-ZM 2012-1355	KY219	H	JN796974		JN797136	Ban Thalak	17.554258°	105.628139°	no	yes
MNHN-ZM 2012-1322	KY220			JN797055	JN797145	Ban Mann, site 3	17.441083°	105.445461°	no	yes
MNHN-ZM 2012-1383	KY221	F	JN796975	JN797056	JN797137	Nahin	18.203544°	104.495463°	no	yes
MNHN-ZM 2012-1384	KY222	F	JN796976	JN797057	JN797138	Nahin	18.203544°	104.495463°	no	yes
MNHN-ZM 2012-1311	KY223	F	JN796977	JN797058	JN797139	Ban Koun Gneun, site 1	18.171489°	104.450425°	no	yes
MNHN-ZM 2012-1313	KY224	F	JN796978		JN797140	Ban Koun Gneun, site 2	18.183767°	104.460186°	no	yes
MNHN-ZM 2012-1331	KY225	E2	JN796979	JN797059	JN797141	Ban Na Muang	17.821411°	104.644517°	no	yes
MNHN-ZM 2012-1326	KY226	E3	JN796980	JN797060	JN797142	Ban Muangueua	18.051372°	104.748439°	no	yes
MNHN-ZM 2012-1327	KY227	E1	JN796981	JN797061	JN797143	Ban Muangueua	18.051372°	104.748439°	no	yes
MNHN-ZM 2012-1328	KY228	E3	JN796982	JN797062	JN797144	Ban Muangueua	18.051372°	104.748439°	no	yes
